# Supplementary material for: Transcription Factor CsWIN1 Regulates Pericarp Wax Biosynthesis in Cucumber Grafted on Pumpkin
Source: Front Plant Sci. 2019 Nov 29;10:1564. doi: 10.3389/fpls.2019.01564 (PMC6895144; doi:10.3389/fpls.2019.01564)
Supplement: Table S1 — All primer sequences used in this study. [file DataSheet_1.xlsx]

## Sheet: table S1
	Table S1. All primer sequences used in this study
	RT-PCR primers	Forward primers(5'-3')	Reverse primers(5'-3')
CsCER1-1	Csa3G127750	TTGCATCACACCCAATTCCG	TCAGATGGACCACGTCAACA
CsCER1	Csa6G079750	TGGTTGCCGAGAAGAGTGAT	TTCTCCACACTCATGCCCTT
CsCER4	Csa6G151810	CCGGTGAAATCTCTCTCCCA	CATTGGTGCCAAGTGCTACA
CsKCS1	Csa6G302180	TTACAAGCCGACCGACGATA	TCACCGATACCGGAGCTAAC
CsABC	Csa3G446120	CCGGAGTATTAGCCGGAGTT	AGGGTTCCCATTAGCGAACA
CsLTP	Csa3G027200	TTGTGCAGCCCAACTTAACC	TTCGGTTTGGAGTCATGGGT
CsLTP	Csa4G017140	TTACACCTCCGAACCCAACA	CGCTTAGGTAGCTCCATTGC
CsWIN1	Csa3G878210	ACTCTGAAGAAGCCAGCCAT	TGGGTTCTTGCAGCACTTTC
	CDS primers	Forward primers(5'-3')	Reverse primers(5'-3')
CsWIN1	Csa3G878210	ATGGTTTATTCAAGGAAGTTCAGAG	TTAGCTGGAAGTTGAAGGAAGAG
	Y1H experiment	Forward primers(5'-3')	Reverse primers(5'-3')
CsCER1	Csa6G079750	CAAATTATATTACCCTCGCATAC	CTTGGGCTACTTGTTTGCATCC
CsCER4	Csa6G151810	CATCAAGTTTCTAGGGATGG	CAGAAGTTAGTGAATTGAAGGCTT
CsKCS1	Csa6G302180	GACGAAACTCCTTTTCGCCTA	TAAGAGGGTTGAATTATTATCCA

## Sheet: table S2
	Table S2. the basic analysis of RNA-seq reads
Sample ID	Samples	Total Reads	Clean reads	Q30	GC Content	Mapped Reads (%)
self-rooted-1	SR1	33055108	16527554	0.9533	0.4478	0.8931
self-rooted-2	SR2	38389928	19194964	0.9499	0.4507	0.8791
self-rooted-3	SR3	35622527	17761252	0.9416	0.4481	0.8751
grafted-1	G1	48194814	24097407	0.952	0.4525	0.8951
grafted-2	G2	38594942	19297471	0.9469	0.4512	0.8835
grafted-3	G3	43356842	21695438	0.9491	0.4532	0.8887
failed grafted-1	GF1	35278794	17639397	0.9504	0.4538	0.8886
failed grafted-2	GF2	39336836	19668418	0.949925	0.452825	0.88895
failed grafted-3	GF3	32225698	16153681	0.9532	0.4589	0.8811

## Sheet: table S3
Table S3. FPKM values of differentially expressed genes affected by grafting
Gene ID	self-rooted	grafted	failed grafted	annotation
Csa1G009700	5.97502	27.4051	3.58983	MYB family transcription factor; contains IPR009057 (Homeodomain-like)
Csa1G046890	5.52693	2.15061	5.11819	ATPase protein, putative; contains IPR001270 (Chaperonin ClpA/B), IPR027417 (P-loop containing nucleoside triphosphate hydrolase)
Csa1G065980	2.25108	0.511151	1.52096	Kinesin, putative; contains IPR001752 (Kinesin, motor domain), IPR027417 (P-loop containing nucleoside triphosphate hydrolase)
Csa1G103270	9.97118	3.39491	9.60983	Heavy-metal-associated domain-containing protein; contains IPR006121 (Heavy metal-associated domain, HMA)
Csa1G132130	410.664	151.156	315.199	Histone H2B; contains IPR000558 (Histone H2B), IPR009072 (Histone-fold)
Csa1G386590	38.0707	110.909	36.2653	Sigma factor sigb regulation protein rsbq, putative
Csa1G397130	6.95875	24.0188	9.88658	Auxin-responsive protein; contains IPR003311 (AUX/IAA protein)
Csa1G522540	179.711	88.0779	177.804	Expansin; contains IPR007118 (Expansin/Lol pI), IPR014733 (Barwin-like endoglucanase)
Csa1G523630	44.9918	105.298	51.0406	Catalytic/ hydrolase; contains IPR006402 (HAD-superfamily hydrolase, subfamily IA, variant 3), IPR023214 (HAD-like domain)
Csa1G572950	159.445	67.4579	148.567	Histone H2A; contains IPR009072 (Histone-fold)
Csa1G604080	20.7556	8.85918	17.575	Cytosine-specific methyltransferase; contains IPR001025 (Bromo adjacent homology (BAH) domain), IPR001525 (C-5 cytosine methyltransferase), IPR016197 (Chromo domain-like), IPR023779 (Chromo domain, conserved site)
Csa1G605740	1.07353	5.13084	1.23047	Receptor-like protein kinase; contains IPR001480 (Bulb-type lectin domain), IPR011009 (Protein kinase-like domain), IPR013320 (Concanavalin A-like lectin/glucanase, subgroup)
Csa1G611820	18.9901	99.1703	21.959	Beta-glucosidase D7; contains IPR001360 (Glycoside hydrolase, family 1), IPR017853 (Glycoside hydrolase, superfamily)
Csa1G687630	20.8341	6.58914	24.4517	UDP-glycosyltransferase 1; contains IPR002213 (UDP-glucuronosyl/UDP-glucosyltransferase)
Csa2G010270	336.041	107.134	219.914	Histone h1/h5, putative; contains IPR005819 (Histone H5)
Csa2G030610	306.014	91.9611	216.231	Histone H2A; contains IPR009072 (Histone-fold)
Csa2G296120	7.14126	1.70652	7.70646	GDSL esterase/lipase; contains IPR001087 (Lipase, GDSL)
Csa3G076520	0	4.04963	0	Similarity to MYB-related transcription factor; contains IPR009057 (Homeodomain-like)
Csa3G127750	3.52868	57.607	2.98652	CER1; contains IPR006694 (Fatty acid hydroxylase), IPR021940 (Uncharacterised domain Wax2, C-terminal)
Csa3G133880	0.781244	3.61331	0.607401	Glutathione S-transferase; contains IPR010987 (Glutathione S-transferase, C-terminal-like), IPR012336 (Thioredoxin-like fold)
Csa3G134870	4.93358	2.29577	5.3475	Transducin/WD40 domain-containing protein-like protein; contains IPR015943 (WD40/YVTN repeat-like-containing domain)
Csa3G135740	4.24598	15.8561	4.38671	1-aminocyclopropane-1-carboxylate oxidase-like protein; contains IPR005123 (Oxoglutarate/iron-dependent dioxygenase), IPR026992 (Non-haem dioxygenase N-terminal domain), IPR027443 (Isopenicillin N synthase-like)
Csa3G166360	2.93187	8.59567	3.65745	Pectinesterase; contains IPR011050 (Pectin lyase fold/virulence factor)
Csa3G434970	80.7526	292.18	118.621	GDSL esterase/lipase; contains IPR001087 (Lipase, GDSL)
Csa3G743400	631.501	334.632	663.05	Aquaporin; contains IPR000425 (Major intrinsic protein), IPR023271 (Aquaporin-like)
Csa3G808370	54.8065	220.704	43.2653	Seed maturation protein LEA 4; contains IPR005513 (Late embryogenesis abundant protein, LEA-25/LEA-D113)
Csa3G829190	30.7021	3.78034	15.7479	Gibberellin-regulated protein 1, putative; contains IPR003854 (Gibberellin regulated protein)
Csa3G852580	24.4948	56.9079	27.4482	Cytochrome P450; contains IPR001128 (Cytochrome P450)
Csa3G855390	13.6114	6.69403	14.4881	Putative uncharacterized protein F22H5.12
Csa3G872170	274.202	779.021	327.603	Gibberellin-regulated protein; contains IPR003854 (Gibberellin regulated protein)
Csa3G878210	6.7	24.6971	15.5267	Ethylene-responsive transcription factor 1A; contains IPR016177 (DNA-binding, integrase-type)
Csa3G903550	34.9491	87.2484	35.7076	Putative cytochrome P450 superfamily protein; contains IPR001128 (Cytochrome P450)
Csa3G903560	1.03111	11.7316	0.917901	Ent-kaurenoic acid oxidase; contains IPR001128 (Cytochrome P450)
Csa4G152290	14.2019	4.91705	10.8691	cDNA, clone: J065203O18, full insert sequence
Csa4G285730	3.21895	12.2454	4.07846	Peroxidase; contains IPR010255 (Haem peroxidase)
Csa4G290220	298.589	90.3983	232.294	Histone H3; contains IPR000164 (Histone H3), IPR009072 (Histone-fold)
Csa4G622830	13.0195	5.48658	13.5531	PHD finger protein; contains IPR013083 (Zinc finger, RING/FYVE/PHD-type)
Csa5G136900	161.285	44.3611	113.95	Unknown protein
Csa5G141040	0.482613	3.54298	1.0246	Subtilisin-like serine protease; contains IPR015500 (Peptidase S8, subtilisin-related), IPR023828 (Peptidase S8, subtilisin, Ser-active site)
Csa5G158570	5.47679	16.1003	6.40376	Amine oxidase; contains IPR000269 (Copper amine oxidase)
Csa5G162580	104.677	281.143	216.876	Aquaporin; contains IPR000425 (Major intrinsic protein), IPR023271 (Aquaporin-like)
Csa5G167110	20.8007	8.89253	5.77553	Ethylene responsive transcription factor 1a
Csa5G177140	2.36367	18.614	3.03893	Putative receptor-like protein kinase family protein; contains IPR011009 (Protein kinase-like domain), IPR013320 (Concanavalin A-like lectin/glucanase, subgroup), IPR024788 (Malectin-like carbohydrate-binding domain)
Csa5G199270	14.4786	7.73261	16.7441	Aquaporin; contains IPR000425 (Major intrinsic protein), IPR023271 (Aquaporin-like)
Csa5G206420	1.88771	6.31902	1.63311	1-aminocyclopropane-1-carboxylate oxidase; contains IPR002283 (Isopenicillin N synthase), IPR026992 (Non-haem dioxygenase N-terminal domain), IPR027443 (Isopenicillin N synthase-like)
Csa5G468980	1.7387	6.23715	2.12256	Putative quinone oxidoreductase; contains IPR002085 (Alcohol dehydrogenase superfamily, zinc-type), IPR016040 (NAD(P)-binding domain), IPR020843 (Polyketide synthase, enoylreductase)
Csa5G568810	78.3931	16.1061	41.3721	High mobility group family; contains IPR011991 (Winged helix-turn-helix DNA-binding domain), IPR020478 (AT hook-like)
Csa5G622530	3.58453	32.176	8.7738	Nodulin family protein; contains IPR010658 (Nodulin-like), IPR011701 (Major facilitator superfamily), IPR016196 (Major facilitator superfamily domain, general substrate transporter)
Csa5G623360	6.25472	2.54232	7.98448	Aquaporin 2; contains IPR000425 (Major intrinsic protein), IPR023271 (Aquaporin-like)
Csa6G006830	5.47705	27.2498	7.11729	Reticulon family protein; contains IPR003388 (Reticulon)
Csa6G011620	1.27447	4.32244	1.28828	Anthranilate synthase component I, putative; contains IPR019498 (MENTAL domain), IPR019999 (Anthranilate synthase component I)
Csa6G082530	21.6068	6.87923	20.2067	Alpha-toxin; contains IPR005830 (Aerolysin/haemolysin/leukocidin toxin), IPR008998 (Agglutinin), IPR023307 (Aerolysin-like toxin, beta complex domain)
Csa6G121970	2.81629	10.5596	2.30289	Putative MYB transcription factor; contains IPR009057 (Homeodomain-like)
Csa6G151790	1.42327	6.9655	0.888829	Fatty acyl-CoA reductase; contains IPR016040 (NAD(P)-binding domain), IPR026055 (Fatty acyl-CoA reductase)
Csa6G151810	6.1006	28.7033	8.99674	Fatty acyl-CoA reductase; contains IPR016040 (NAD(P)-binding domain), IPR026055 (Fatty acyl-CoA reductase)
Csa6G191580	422.196	149.623	314.9	Histone H4; contains IPR001951 (Histone H4), IPR009072 (Histone-fold)
Csa6G303770	42.4672	12.2388	29.1043	Histone H2A; contains IPR009072 (Histone-fold)
Csa6G448180	72.4099	21.0879	55.0364	Histone H2B; contains IPR000558 (Histone H2B), IPR009072 (Histone-fold)
Csa6G487550	9.88142	28.9806	13.8811	Cytochrome P450; contains IPR001128 (Cytochrome P450)
Csa6G496390	0.907198	2.06917	2.32747	AP2-like ethylene-responsive transcription factor
Csa6G516980	205.412	476.93	192.633	Glycine-rich protein
Csa6G518280	6.02916	28.0213	4.89354	Rac-like GTP-binding protein 5; contains IPR001806 (Small GTPase superfamily), IPR005225 (Small GTP-binding protein domain), IPR027417 (P-loop containing nucleoside triphosphate hydrolase)
Csa7G067370	440.527	222.864	560.865	Phloem filament protein; contains IPR009994 (Phloem filament PP1)
Csa7G230970	0.000101129	1.35878	0.106113	Putative RING zinc finger domain superfamily protein isoform 1
Csa7G278210	15.1826	36.3865	13.9794	Farnesyl pyrophosphate synthase; contains IPR000092 (Polyprenyl synthetase)
Csa7G390240	158.629	46.3034	113.824	Histone H2A; contains IPR009072 (Histone-fold)
Csa7G448810	43.9421	86.8506	39.0291	Jasmonate ZIM domain protein h; contains IPR010399 (Tify), IPR018467 (CO/COL/TOC1, conserved site)

## Sheet: Table S4
Table S4. List of 43 DEGs with DNA demethylation in grafted cucumber
Gene ID	SF	G	FG	Annotation
Csa6G000650	0.681495	0.192995	0.446276	Kinesin, putative; contains IPR001752 (Kinesin, motor domain), IPR024658 (Kinesin-like, KLP2), IPR027417 (P-loop containing nucleoside triphosphate hydrolase)
Csa4G001760	9.30202	4.07554	7.493	ATP-dependent RNA helicase, putative; contains IPR000571 (Zinc finger, CCCH-type), IPR001650 (Helicase, C-terminal), IPR014001 (Helicase, superfamily 1/2, ATP-binding domain), IPR027417 (P-loop containing nucleoside triphosphate hydrolase)
Csa2G000880	17.4596	8.48417	16.3872	3-hydroxyisobutyrate dehydrogenase, putative; contains IPR008927 (6-phosphogluconate dehydrogenase, C-terminal-like), IPR015815 (Hydroxy monocarboxylic acid anion dehydrogenase, HIBADH-type), IPR016040 (NAD(P)-binding domain)
Csa3G002800	6.46925	14.5807	20.0478	Flavanone 3-hydroxylase; contains IPR005123 (Oxoglutarate/iron-dependent dioxygenase), IPR026992 (Non-haem dioxygenase N-terminal domain), IPR027443 (Isopenicillin N synthase-like)
Csa4G002500	1.19874	0.394789	1.0952	Cellulose synthase-like protein; contains IPR005150 (Cellulose synthase), IPR013083 (Zinc finger, RING/FYVE/PHD-type)
Csa1G008480	26.0935	40.3024	16.6591	RING finger and CHY zinc finger domain-containing protein; contains IPR004039 (Rubredoxin-type fold), IPR008913 (Zinc finger, CHY-type), IPR012312 (Haemerythrin/HHE cation-binding motif), IPR013083 (Zinc finger, RING/FYVE/PHD-type), IPR017921 (Zinc finger, CTCHY-type)
Csa6G014570	290.699	321.538	132.651	Sorghum bicolor protein targeted either to mitochondria or chloroplast proteins T50848
Csa3G017320	8.89253	20.8007	5.77553	Ethylene responsive transcription factor 1a; contains IPR016177 (DNA-binding, integrase-type)
Csa7G062780	2.25613	6.8807	3.50504	Annexin; contains IPR001464 (Annexin)
Csa6G057130	3.95485	1.61027	8.45845	Vacuolar iron transporter homolog 1; contains IPR008217 (Domain of unknown function DUF125, transmembrane)
Csa4G064690	10.3454	26.4029	24.4228	9-cis-epoxycarotenoid dioxygenase; contains IPR004294 (Carotenoid oxygenase)
Csa1G046270	5.14043	3.52957	7.32896	Receptor protein kinase, putative; contains IPR001611 (Leucine-rich repeat), IPR003591 (Leucine-rich repeat, typical subtype), IPR011009 (Protein kinase-like domain), IPR013210 (Leucine-rich repeat-containing N-terminal, type 2)
Csa1G046890	5.52693	2.15061	5.11819	ATPase protein, putative; contains IPR001270 (Chaperonin ClpA/B), IPR027417 (P-loop containing nucleoside triphosphate hydrolase)
Csa6G113560	8.63135	3.50772	3.95535	Zinc finger protein CONSTANS-LIKE protein; contains IPR000315 (Zinc finger, B-box), IPR010402 (CCT domain)
Csa4G152290	14.2019	4.91705	10.8691	cDNA, clone: J065203O18, full insert sequence
Csa3G135080	1.18183	0.00356281	0.000182205	Phosphate transporter; contains IPR005828 (General substrate transporter), IPR016196 (Major facilitator superfamily domain, general substrate transporter)
Csa2G237130	1.14171	0.427314	0.633154	Kinesin, putative; contains IPR001752 (Kinesin, motor domain), IPR024658 (Kinesin-like, KLP2), IPR027417 (P-loop containing nucleoside triphosphate hydrolase)
Csa3G172990	1.49962	0.575147	1.12328	Kinesin-like protein; contains IPR001752 (Kinesin, motor domain), IPR010544 (Kinesin-related conserved domain), IPR027417 (P-loop containing nucleoside triphosphate hydrolase)
Csa4G307960	3.70126	1.31462	2.16815	UPF0503 protein At3g09070, chloroplastic; contains IPR008004 (Uncharacterised protein family UPF0503)
Csa1G275930	6.72596	3.41759	4.88661	Histone-lysine N-methyltransferase E(z); contains IPR001214 (SET domain), IPR003616 (Post-SET domain), IPR006560 (AWS), IPR019786 (Zinc finger, PHD-type, conserved site), IPR025787 (Histone-lysine N-methyltransferase, SET2, plant)
Csa6G237600	52.2666	109.123	104.438	Basic 7S globulin; contains IPR001461 (Peptidase A1), IPR021109 (Aspartic peptidase)
Csa3G218170	101.052	73.0684	159.811	Legumin-like protein; contains IPR014710 (RmlC-like jelly roll fold)
Csa6G303770	42.4672	12.2388	29.1043	Histone H2A; contains IPR009072 (Histone-fold)
Csa7G407650	13.8411	11.0086	22.1307	DNA replication licensing factor; contains IPR001208 (Mini-chromosome maintenance, DNA-dependent ATPase), IPR027417 (P-loop containing nucleoside triphosphate hydrolase)
Csa7G419590	10.9868	6.24761	13.466	Protein tolB; contains IPR011042 (Six-bladed beta-propeller, TolB-like)
Csa4G496760	6.5088	14.1754	13.2479	Phytoalexin-deficient 4-1 protein; contains IPR002921 (Lipase, class 3)
Csa2G363030	25.3513	12.3124	39.1089	WAT1-like protein; contains IPR000620 (Drug/metabolite transporter)
Csa7G446960	14.2858	11.9067	23.0288	Glyoxylate/hydroxypyruvate reductase B; contains IPR006139 (D-isomer specific 2-hydroxyacid dehydrogenase, catalytic domain), IPR016040 (NAD(P)-binding domain)
Csa2G369020	40.302	11.7796	26.6842	Phi-1-like phosphate-induced protein; contains IPR006766 (Phosphate-induced protein 1)
Csa1G522540	179.711	88.0779	177.804	Expansin; contains IPR007118 (Expansin/Lol pI), IPR014733 (Barwin-like endoglucanase)
Csa7G447990	19.8189	13.169	27.3912	Pectinesterase; contains IPR006501 (Pectinesterase inhibitor), IPR011050 (Pectin lyase fold/virulence factor)
Csa1G528510	16.0615	27.2364	33.7064	AT4g37300/C7A10_60
Csa7G449460	7.95305	15.1515	7.34673	(P)ppGpp synthetase I (GTP pyrophosphokinase), SpoT/RelA; contains IPR003607 (HD/PDEase domain), IPR007685 (RelA/SpoT), IPR026020 ((p)ppGpp synthetase)
Csa3G399960	24.3192	21.1305	41.6146	F21O3.17 protein; contains IPR007493 (Protein of unknown function DUF538)
Csa4G638520	8.9502	19.1655	15.631	Plant-specific domain TIGR01570 family protein; contains IPR006460 (Protein of unknown function DUF617, plant)
Csa6G504490	5.92692	5.99166	2.08494	ATP-dependent zinc metalloprotease FtsH 2; contains IPR025753 (AAA-type ATPase, N-terminal domain), IPR027417 (P-loop containing nucleoside triphosphate hydrolase)
Csa6G516980	205.412	476.93	192.633	Glycine-rich protein
Csa3G732510	6.00955	2.57133	3.82268	UPF0503 protein At3g09070, chloroplastic; contains IPR008004 (Uncharacterised protein family UPF0503)
Csa3G743400	631.501	334.632	663.05	Aquaporin; contains IPR000425 (Major intrinsic protein), IPR023271 (Aquaporin-like)
Csa3G817740	0.768734	0.859267	0.093221	Probable exocyst complex component 6; contains IPR007225 (Exocyst complex subunit Sec15-like)
Csa3G829190	30.7021	3.78034	15.7479	Gibberellin-regulated protein 1, putative; contains IPR003854 (Gibberellin regulated protein)
Csa3G857030	5.87437	3.07281	10.012	Myb family transcription factor; contains IPR009057 (Homeodomain-like)
Csa3G881770	10.8955	16.3752	7.08474	Receptor-like protein kinase; contains IPR011009 (Protein kinase-like domain)
